# Supplementary material for: QTL mapping and candidate gene analysis of cadmium accumulation in polished rice by genome-wide association study
Source: Sci Rep. 2020 Jul 16;10:11791. doi: 10.1038/s41598-020-68742-4 (PMC7366680; doi:10.1038/s41598-020-68742-4)
Supplement: Supplementary file 2 — Supplementary Table S3. [file 41598_2020_68742_MOESM2_ESM.xlsx]

## Sheet: Sheet1
Table S3. Basic information and Cd accumulation of 338 rice accessions
Field ID	Sequencing ID	Accession name	type	Origin	Cd concentration
					2016	2017
W175	gr	Changsizhan	bred variety	China	1.825	0.228
W176	gs	Chenwan-3	bred variety	China	2.1	1.362
W179	gv	Chuangxiang-5	bred variety	China	1.145	0.2355
W181	gx	Conggui-314	bred variety	China	2.225	0.5995
W186	hc	Dongtingwanxian	bred variety	China	1.46	0.21625
W187	hd	Ezhong-4	bred variety	China	2.305	0.3205
W188	he	Ezhong-5	bred variety	China	NA	NA
W192	hi	Fengaizhan-1	bred variety	China	2.445	0.295
W193	hj	Fenghuazhan	bred variety	China	1.975	0.553
W194	hk	Ganwanxian-20	bred variety	China	1.025	0.35875
W200	hq	Guangchang-13	bred variety	China	1.54	0.326
W204	hu	Guichao-2	bred variety	China	2.235	0.54
W219	ij	Huhan-15	bred variety	China	2.155	0.379
W220	ik	Huasizhan	bred variety	China	1.815	0.2835
W221	il	Huanghuazhan	bred variety	China	2.045	0.359
W222	im	Huangsiguizhan	bred variety	China	2.375	0.382
W223	in	Huangxinzhan	bred variety	China	1.26	0.2075
W224	io	Huiyouzhan	bred variety	China	2.29	0.327
W226	iq	Jigeng-8	bred variety	China	1.415	0.3425
W228	is	Jiahezaozhan	bred variety	China	0.94	0.18875
W235	iz	Geng87-304	bred variety	China	NA	NA
W243	jh	Liyuanzhan-1	bred variety	China	2.615	0.4745
W245	jj	Lianyu-3	bred variety	China	1.75	0.3305
W250	jo	Lvhuangzhan	bred variety	China	1.53	0.4005
W260	pi	Molixinzhan	bred variety	China	1.875	0.548
W267	ke	Qindao-2	bred variety	China	1.405	0.4045
W268	kf	Qingliuai-1	bred variety	China	2.03	0.551
W269	kg	Qingnongai	bred variety	China	1.49	0.3175
W272	kj	Shennonghui-1	bred variety	China	2.125	0.6475
W286	kw	Wanxianzibao	bred variety	China	1.57	0.275
W287	kx	Wandao-27	bred variety	China	1.92	0.501
W293	ld	Xiangwanxian-12	bred variety	China	1.185	0.2325
W294	le	Xiangwanxian-13	bred variety	China	0.945	0.4025
W295	lf	Xiangwanxian-17	bred variety	China	1.645	0.2135
W296	lg	Xiangwanxian-1	bred variety	China	2.12	0.556
W297	lh	Xiangwanxian-2	bred variety	China	1.565	0.281
W298	li	Xiangwanxian-3	bred variety	China	2.105	0.236
W299	lj	Xiangwanxian-6	bred variety	China	1.33	0.26
W300	lk	Xiangwanxian-8	bred variety	China	1.495	0.25925
W301	ll	Xiangzhongxian-3	bred variety	China	1.67	0.2465
W308	ls	Yangdao-2	bred variety	China	1.83	0.3605
W309	lt	Yangdao-4	bred variety	China	1.645	0.7005
W310	lu	Yangdao-6	bred variety	China	2.745	0.7085
W311	lv	Yangfuxian-2	bred variety	China	1.56	0.51
W315	lz	Yuchi231-8	bred variety	China	1.34	0.2905
W316	ma	Yuxiangzhan	bred variety	China	1.885	0.368
W317	mb	Yuzhenxiang	bred variety	China	1.565	0.498
W318	mc	Yuefengzhan	bred variety	China	1.675	0.669
W319	md	Yuehang-1	bred variety	China	1.485	0.4655
W323	mh	Zhenzhuai-11	bred variety	China	2.295	0.1925
W324	mi	Zhenxian232	bred variety	China	2.095	0.408
W325	mj	Zhongxiang-1	bred variety	China	1.305	0.212
W326	mk	Zhou-903	bred variety	China	1.505	0.223
W337	mv	Changyangzao-18	bred variety	China	1.42	0.6115
W339	mx	Ganzaoxian-24	bred variety	China	1.83	1.5375
W340	my	Ganzaoxian-30	bred variety	China	1.12	0.332
W341	mz	Ganzaoxian-37	bred variety	China	1.145	0.1595
W342	na	Ganzaoxian-7	bred variety	China	1.12	0.46925
W343	nb	Guangluai-15	bred variety	China	1.57	0.4105
W344	nc	Guangluai-4	bred variety	China	1.43	0.5545
W351	nj	Jiayu-948	bred variety	China	1.435	0.4545
W353	nl	Louzaoxian-5	bred variety	China	NA	NA
W358	nq	Nantehao	bred variety	China	1.775	0.7605
W364	nw	Wandao-43	bred variety	China	1.705	0.246
W365	nx	Wenxuanqing	bred variety	China	1.555	0.3195
W368	oa	Xiangzaoxian-13	bred variety	China	1.71	0.1675
W369	ob	Xiangzaoxian-15	bred variety	China	1.525	0.2685
W370	oc	Xiangzaoxian-21	bred variety	China	1.585	0.259
W371	od	Xiangzaoxian-23	bred variety	China	1.44	0.25425
W372	oe	Xiangzaoxian-27	bred variety	China	1.47	0.24825
W373	of	Xiangzaoxian-29	bred variety	China	1.705	0.27
W374	og	Xiangzaoxian-31	bred variety	China	1.535	0.18
W375	oh	Yuanfengzao	bred variety	China	1.575	0.198
W379	ol	Zhefu-802	bred variety	China	1.95	0.3525
W380	om	Zhejiang-21	bred variety	China	1.945	0.2165
W381	on	Zhongjian-100	bred variety	China	1.33	0.3745
W382	oo	Zhongxuan-5	bred variety	China	1.78	0.67425
W383	op	Zhongyouzao-19	bred variety	China	1.68	0.157
W384	oq	Zhongzao-22	bred variety	China	1.94	0.2775
W385	or	Zhuxi-26	bred variety	China	1.56	0.254
W395	pb	Huaai-837	bred variety	China	1.24	0.2635
W399	pf	Xiangzaoxian-32	bred variety	China	1.46	0.3175
W113	eh	1A62	breeding material	China	0.72	0.2875
W120	eo	5Bs102	breeding material	China	1.195	0.3625
W122	eq	5Bs26	breeding material	China	1.105	0.367
W123	er	5Bs30	breeding material	China	1.205	0.373
W125	et	5Bs43	breeding material	China	0.895	0.135
W128	ew	95-Hai-30	breeding material	China	1.085	0.2235
W131	ez	Bs110	breeding material	China	0.8	0.197
W132	fa	Bs114	breeding material	China	0.565	0.074
W134	fc	Bs22	breeding material	China	1.2	0.168
W135	fd	Bs82	breeding material	China	0.685	0.0855
W145	fn	R09	breeding material	China	2.17	0.207
W146	fo	R1137	breeding material	China	1.965	0.92875
W147	fp	R501-1	breeding material	China	1.495	0.3495
W148	fq	R6326	breeding material	China	2.005	0.687
W149	fr	R81	breeding material	China	1.68	0.1925
W150	fs	R875-1	breeding material	China	2.04	0.49
W1	aa	06-32	foreign germplasm	Cambodia	2.695	0.769
W4	ad	Adron 117	foreign germplasm	Suriname	2.11	0.5165
W5	ae	Ag 7	foreign germplasm	Vietnam	3.17	0.907
W6	af	Anfc-1	foreign germplasm	India	2.365	0.4015
W7	ag	As996-1K	foreign germplasm	Vietnam	2.155	0.285
W8	ah	B459B-Pn-132-8-1	foreign germplasm	India	3.44	0.85
W9	ai	Bantia	foreign germplasm	Liberia	1.185	0.2885
W10	aj	Bg304	foreign germplasm	Srilanka	2.3	0.3365
W11	ak	Bg34-8	foreign germplasm	Srilanka	1.795	0.309
W12	al	Bindeshwari	foreign germplasm	Nepal	2.335	0.389
W13	am	Bkn 6809-74-40	foreign germplasm	Thailand	2.75	0.961
W14	an	Br-161-2B-58	foreign germplasm	Bangladesh	4.025	1.1095
W16	ap	Bs145	foreign germplasm	Guinea-Bissau	0.88	0.22
W18	ar	Cnar 2888-B-47	foreign germplasm	Brazil	1.27	0.078
W19	as	Cnax 3031-70-1-1-1	foreign germplasm	Brazil	1.04	0.105
W20	at	Cnax4364-4-4-1-1-1	foreign germplasm	Brazil	2.435	0.10825
W21	au	Ct 19298-(1)-1-12-1-4-2Mp	foreign germplasm	CIAT	3.2	0.315
W22	av	Ct 9685-14-M-1-2-3-2P-M-1	foreign germplasm	CIAT	1.345	0.1045
W23	aw	Ct 9737-5-21-2-4P-M	foreign germplasm	CIAT	2.08	0.191
W24	ax	U166	foreign germplasm	Brazil	0.945	0.1325
W25	ay	Ghaiya	foreign germplasm	Nepal	2.375	0.2545
W26	az	Gobo	foreign germplasm	Nepal	1.095	0.087
W27	ba	Gz 948-2-2-1	foreign germplasm	Egypt	1.195	0.292
W29	bc	H013-5-3-B4	foreign germplasm	Argentina	1.085	0.113
W30	bd	H014-1-1-B2	foreign germplasm	Argentina	1.11	0.068
W31	be	Iac25	foreign germplasm	Brazil	0.655	0.0615
W32	bf	Idsa 64	foreign germplasm	Ivory Coast	3.34	1.7725
W33	bg	Iet3137	foreign germplasm	Gambia	2	0.296
W34	bh	Iet8580	foreign germplasm	Gfambia	3.1	0.616
W35	bi	In 79-2-1-3-3-M	foreign germplasm	Ecuador	3.41	0.9115
W37	bk	Ir 1529-680-3	foreign germplasm	West Africa	2.74	0.8055
W38	bl	Ir 1849747-23-3-2	foreign germplasm	IRRI	3.945	0.377
W39	bm	Ir 19746-26-2-3	foreign germplasm	IRRI	2.26	0.2355
W40	bn	Ir 70249-30-Cir-B-Sb-6-1	foreign germplasm	Cambodia	3.015	1.21175
W41	bo	Ir 72864-80-1-2-2	foreign germplasm	IRRI	3.09	0.6705
W42	bp	Ir 874B2-108-1	foreign germplasm	Cuba	2.79	1.1345
W43	bq	Irat 109	foreign germplasm	Ivory Coast	0.825	0.1045
W44	br	Irat 156	foreign germplasm	Ivory Coast	1.135	0.1015
W47	bu	Javae	foreign germplasm	Brazil	2.055	0.194
W48	bv	Khiri (Acc 76386)	foreign germplasm	Pakistan	1.885	0.1645
W49	bw	Kiyaleh	foreign germplasm	Liberia	0.84	0.0845
W50	bx	Kmp34	foreign germplasm	India	3.05	0.855
W51	by	Kn-Ih-361-1-8-6	foreign germplasm	Philippines	1.56	0.1805
W53	ca	Lieto	foreign germplasm	Italy	1.11	0.193
W54	cb	M6-9-28 Ul	foreign germplasm	Myanmar	3.245	0.4125
W55	cc	Mack Hing-1	foreign germplasm	Laos	1.11	0.137
W56	cd	Mack Hing-2	foreign germplasm	Laos	0.985	0.242
W57	ce	Malawi Faya	foreign germplasm	Zambia	2.87	1.127
W58	cf	Mk9-87	foreign germplasm	Togolese	3.025	1.205
W59	cg	Mrq 50	foreign germplasm	Malaysia	2.95	0.7965
W60	ch	N22	foreign germplasm	India	1.945	0.2065
W61	ci	Nakabawa	foreign germplasm	India	1.03	0.0885
W62	cj	Neda	foreign germplasm	Iran	1.95	0.298
W63	ck	Om 5636	foreign germplasm	Vietnam	2.88	0.56
W64	cl	Omcs95-5	foreign germplasm	Vietnam	1.385	0.52
W65	cm	Oryxica Llanos 5	foreign germplasm	Colombia	NA	NA
W66	cn	Oryzica Sabana 6	foreign germplasm	Colombia	1.05	0.1615
W67	co	Parassana	foreign germplasm	Gambia	1.45	0.2465
W68	cp	Paro Dumbja	foreign germplasm	Bhutan	1.16	0.649
W71	cs	Pr 26873-Pj 21-2-1	foreign germplasm	Philippines	2.19	0.378
W74	cv	Sik 6-3-4-4-2	foreign germplasm	Mali	NA	NA
W75	cw	Taichung65	foreign germplasm	Taiwan	2	0.44875
W76	cx	U1	foreign germplasm	Uruguay	0.845	0.158
W77	cy	U13	foreign germplasm	Uruguay	0.915	0.12
W78	ph	U14	foreign germplasm	Uruguay	1.34	0.2305
W79	cz	U236	foreign germplasm	Uruguay	0.945	0.238
W81	db	U298	foreign germplasm	Uruguay	0.875	0.3245
W82	dc	U299	foreign germplasm	Uruguay	1.1	0.155
W84	de	U341	foreign germplasm	Uruguay	1.21	0.1275
W85	df	U366	foreign germplasm	Uruguay	0.995	0.2155
W86	dg	U4	foreign germplasm	Uruguay	0.73	0.1285
W87	dh	U418	foreign germplasm	Uruguay	1.13	0.15
W89	dj	U431	foreign germplasm	Uruguay	0.925	0.139
W91	dl	U5	foreign germplasm	Uruguay	1.03	0.1545
W92	dm	U6	foreign germplasm	Uruguay	1.315	0.23375
W95	dp	Uchuti	foreign germplasm	Kenya	1.235	0.08125
W98	ds	Wab 450-11-1-P31-1-Hb	foreign germplasm	Warda	0.925	0.153
W99	dt	Was 169-B-B-4-2-9	foreign germplasm	Senegal	1.99	0.7675
W101	dv	Was 63-22-1-1-3-3	foreign germplasm	Warda	1.935	0.2555
W102	dw	Wat317-Was-B-55-4-3-5-1	foreign germplasm	Warda	2.195	0.33725
W104	dy	Zakha (Acc 67859)	foreign germplasm	Bhutan	1.42	0.2685
W105	dz	Lansuixingbennai	foreign germplasm	United States	0.83	0.25275
W106	ea	Madagascar-2	foreign germplasm	Madagascar	2.24	0.375
W108	ec	Xianluonuo	foreign germplasm	Thailand	2.43	0.278
W109	ed	Yuanye-1	foreign germplasm	Japan	1.895	0.279
W136	fe	Chokoto	foreign germplasm	Japan	1.245	0.2515
W137	ff	Cypress	foreign germplasm	United States	0.835	0.14
W138	fg	Ir 77542-345-1-1-1-1-2	foreign germplasm	Irri	1.72	0.462
W141	fj	Irga423	foreign germplasm	Brazil	1.9	0.207
W142	fk	Irga425	foreign germplasm	Brazil	2.51	0.561
W257	jv	Meiguodao	foreign germplasm	United States	0.895	0.2485
W389	ov	Vniir 8572	foreign germplasm	Russia	1.105	0.1405
W110	ee	Bangbangnuo	landrace	China	1.815	0.28
W111	ef	Hanhe	landrace	China	1.4	0.2225
W112	eg	Shuidao	landrace	China	1.855	0.497
W117	el	2016-Sanya-1200	landrace	China	0.995	0.251
W118	em	2016-Sanya-615	landrace	China	1.39	0.304
W127	ev	92Hao	landrace	China	1.95	0.363
W151	ft	Aihechi	landrace	China	2.155	2.1935
W152	fu	Aijiaoma	landrace	China	2.415	0.3175
W153	fv	Aijiaonante	landrace	China	1.185	0.35075
W154	fw	Aimi	landrace	China	2.25	0.6035
W155	fx	Aizihonggu	landrace	China	1.315	0.2335
W158	ga	Babaili	landrace	China	2.24	0.3535
W159	gb	Bashizhan	landrace	China	1.105	0.501
W160	gc	Babahe	landrace	China	1.815	0.4935
W161	gd	Bawangbian1	landrace	China	2.27	0.4695
W162	ge	Baichihe	landrace	China	2.09	0.3735
W163	gf	Baigu	landrace	China	1.555	0.24225
W164	gg	Baikenuo	landrace	China	0.895	0.2905
W165	gh	Baimidongzhan	landrace	China	1.335	0.9655
W167	gj	Bainuo	landrace	China	1.11	0.4765
W168	gk	Bairizao	landrace	China	1.725	0.3275
W169	gl	Bainuo	landrace	China	1.475	0.6185
W171	gn	Bendinuo	landrace	China	1.05	0.4425
W172	go	Changgu	landrace	China	0.685	0.094
W173	gp	Changgunuo	landrace	China	2.015	0.40075
W174	gq	Changguzao	landrace	China	1.88	0.2575
W177	gt	Chibanzhannuo	landrace	China	1.895	1.633
W178	gu	Chonggezao	landrace	China	1.85	0.3655
W180	gw	Congbannuo	landrace	China	1.375	0.214
W182	gy	Damanuo	landrace	China	0.66	0.7485
W183	gz	Danuo	landrace	China	0.83	0.6195
W184	ha	Dayeqingzhan	landrace	China	1.685	0.356
W189	hf	Fanmaozhan	landrace	China	1.61	0.4345
W190	hg	Fanzi	landrace	China	NA	NA
W191	hh	Feitianzao	landrace	China	NA	NA
W197	hn	Gangxiao	landrace	China	0.885	0.80925
W198	ho	Gaojiaosu	landrace	China	1.765	0.33
W202	hs	Guizhounuo	landrace	China	1.8	0.3135
W205	hv	Hehuazhan	landrace	China	2.2	0.4255
W206	hw	Heijienuo	landrace	China	1.055	0.1325
W207	hx	Honggu	landrace	China	1.78	0.24425
W208	hy	Hongjiaochazhan	landrace	China	2.295	0.384
W209	hz	Hongjieba	landrace	China	1.5	0.367
W210	ia	Hongkemanuo	landrace	China	0.825	0.647
W211	ib	Hongkenuoxuan	landrace	China	0.875	0.1455
W212	ic	Hongmangjiuyuenuo	landrace	China	1.285	0.2365
W213	id	Hongmidongzhan	landrace	China	0.89	0.6315
W214	ie	Hongmixuanzhan	landrace	China	1.09	1.2145
W215	if	Hongquegu	landrace	China	1.615	0.2445
W216	ig	Hongsanlicun	landrace	China	0.695	0.117
W217	ih	Hongtaonuo	landrace	China	0.785	0.125
W218	ii	Hubeizao	landrace	China	NA	NA
W225	ip	Huolaozhan	landrace	China	1.48	1.2435
W229	it	Jiandaoqi	landrace	China	1.73	0.3465
W230	iu	Jiangxizao	landrace	China	1.13	0.1925
W231	iv	Jiangyongxiangdao	landrace	China	NA	NA
W232	iw	Jiefangxian	landrace	China	1.125	0.3565
W233	ix	Jinbaoyin	landrace	China	3.06	2.2435
W234	iy	Jinxibai	landrace	China	1.18	1.486
W236	ja	Jiuchinuo	landrace	China	NA	NA
W238	jc	Lannizhan	landrace	China	1.47	0.302
W239	jd	Laozhuzhong	landrace	China	1.1	0.275
W240	je	Lengshuima	landrace	China	1.42	0.397
W241	jf	Lengshuinuo	landrace	China	1.06	0.482
W242	jg	Lengxinuo	landrace	China	NA	NA
W244	ji	Ligu	landrace	China	1.585	0.374
W246	jk	Lehenuo	landrace	China	1.18	0.3495
W247	jl	Linghexuan	landrace	China	1.185	0.2355
W248	jm	Liusha-1	landrace	China	2.045	0.6575
W249	jn	Liutiaonuo	landrace	China	NA	NA
W252	jq	Makenuo	landrace	China	NA	NA
W253	jr	Manuogu	landrace	China	1.08	0.2545
W254	js	Maweizao	landrace	China	1.815	0.3295
W255	jt	Mandihong	landrace	China	1.405	0.3335
W256	ju	Maozizhan	landrace	China	1.495	0.432
W258	jw	Miguzao	landrace	China	2.03	0.42
W261	jy	Momi	landrace	China	1.925	2.03525
W262	jz	Nantezhen	landrace	China	1.38	0.275
W263	ka	Nuoshouzao	landrace	China	1.99	0.402
W265	kc	Qitouhe	landrace	China	1.44	0.3025
W266	kd	Qizaozi	landrace	China	1.76	0.369
W270	kh	Sanbaili	landrace	China	1.565	0.415
W271	ki	Shazhan	landrace	China	1.985	0.45175
W273	kk	Shenglixian	landrace	China	2.48	0.4265
W275	km	Shenshuinuo	landrace	China	0.615	0.1435
W276	kn	Shuangguike-41	landrace	China	1.93	0.4685
W277	ko	Shuangkang-8	landrace	China	1.845	0.2675
W278	kp	Shuangpingtou Nongken58	landrace	China	2.325	1.226
W279	kq	Sichuandagu	landrace	China	1.725	0.28875
W280	kr	Teqingxian	landrace	China	1.81	1.0545
W281	pj	Tonghenuo	landrace	China	1.325	1.06375
W283	kt	Tongzizao	landrace	China	1.42	0.2695
W284	ku	Tuangunuo	landrace	China	0.82	0.6105
W285	kv	Tuannuo	landrace	China	1.235	0.784
W288	ky	Wukenuo	landrace	China	NA	NA
W289	kz	Wubaili	landrace	China	1.77	0.3815
W290	la	Xizhan	landrace	China	1.275	0.8475
W291	lb	Xiyangguzhan	landrace	China	1.855	0.354
W292	lc	Xiangzi	landrace	China	1.525	0.96125
W303	ln	Xiaomazhan	landrace	China	1.385	0.3745
W304	lo	Xugunuo	landrace	China	2.11	0.472
W305	lp	Xuanzhan-1	landrace	China	1.785	0.5415
W306	lq	Xuanzhan-2	landrace	China	2.565	0.555
W307	lr	Yaponian	landrace	China	1.63	0.431
W312	lw	Yaozhandahe	landrace	China	1.605	1.1075
W313	lx	Yimianzhan	landrace	China	1.425	0.417
W314	ly	Yiyangzhong	landrace	China	1.775	0.442
W320	me	Zaobaihuazhan	landrace	China	1.76	0.3555
W321	mf	Zaodanuo	landrace	China	NA	NA
W322	mg	Zaoshuxianghei	landrace	China	2.185	0.2535
W327	ml	Zhuzainuo	landrace	China	1.725	0.2515
W328	mm	Zuobabai	landrace	China	2.805	1.707
W329	mn	Aizizhan	landrace	China	1.815	1.108
W330	mo	Bashizao	landrace	China	1.025	0.2895
W331	mp	Baijiao	landrace	China	1.05	0.221
W332	mq	Baikezao	landrace	China	1.765	0.51375
W333	mr	Baikezhan	landrace	China	1.225	1.257
W334	ms	Baimimozhan	landrace	China	1.135	0.2395
W335	mt	Baizaohe	landrace	China	1.24	0.3155
W336	mu	Changshazhan	landrace	China	1.29	0.2465
W345	nd	Guihuazhan	landrace	China	1.115	0.3325
W346	ne	Guilengnuo	landrace	China	1.925	0.498
W347	nf	Hezizhan	landrace	China	0.96	0.255
W348	ng	Hong-410	landrace	China	0.945	0.5325
W349	nh	Houjiaozao	landrace	China	0.895	0.32
W350	ni	Huxuzao	landrace	China	1.005	0.59
W352	nk	Leihuozhan	landrace	China	1	0.25225
W355	nn	Maguzinuo	landrace	China	1.02	0.2255
W356	no	Mazaohe	landrace	China	1.3	0.2535
W357	np	Mayuzhan	landrace	China	1.35	1.689
W359	nr	Nanxiongzaoyouzhan	landrace	China	1.145	0.9785
W360	ns	Qingyedazhan	landrace	China	0.935	0.225
W361	nt	Shengliwang	landrace	China	1.255	0.24575
W362	nu	Shuangke-1	landrace	China	0.985	0.2685
W363	nv	Tuanguzao	landrace	China	1.025	0.6335
W366	ny	Xiyangzhan	landrace	China	1.23	0.2805
W367	nz	Xiyesu	landrace	China	0.78	0.166
W376	oi	Zaogu	landrace	China	1.065	0.5765
W377	oj	Zaomagu	landrace	China	0.73	0.1085
W378	ok	Zaomake	landrace	China	1.205	0.156
W386	os	Zhuyezao	landrace	China	1.08	0.2855
W387	ot	Liushizao	landrace	China	1.76	0.5235
W391	ox	Buluoxian	landrace	China	1.215	0.24975
W392	oy	Caohezi	landrace	China	0.73	0.1745
W393	oz	Daganzaogu	landrace	China	0.625	0.1195
W394	pa	Hongjiaozao	landrace	China	0.68	0.184
W397	pd	Makedongzhan	landrace	China	0.58	0.264
W398	pe	Songhe	landrace	China	0.75	0.208
