# Supplementary material for: QTL mapping and candidate gene analysis of cadmium accumulation in polished rice by genome-wide association study
Source: Sci Rep. 2020 Jul 16;10:11791. doi: 10.1038/s41598-020-68742-4 (PMC7366680; doi:10.1038/s41598-020-68742-4)
Supplement: Supplementary file 3 — Supplementary Table S4. [file 41598_2020_68742_MOESM3_ESM.xlsx]

## Sheet: Sheet1
Table S4. The significant SNPs of Cd accumulation for the whole subgroup
2016							2017
Panel	Chromosome	Position	allele1	allele0	P-value		Panel	Chromosome	Position	allele1	allele0	P-value
whole	1	7426538	T	G	0.000660693		whole	1	9595018	A	C	0.000793141
whole	1	7426674	A	G	0.000359471		whole	1	9595068	T	G	0.000543114
whole	1	44898737	C	G	0.000741093		whole	1	40379639	A	C	0.000215812
whole	2	19009330	A	G	0.000949372		whole	1	41553881	A	G	0.000553845
whole	2	19009363	A	G	0.000790841		whole	1	42846766	C	A	0.000184666
whole	3	1156010	A	G	0.000576088		whole	1	42880408	G	A	7.97691e-05
whole	3	1324695	C	T	0.000677308		whole	1	43206609	T	C	1.16534e-05
whole	3	1345481	G	C	6.45581e-05		whole	1	43211901	T	C	1.49028e-05
whole	3	1379311	C	T	1.62015e-05		whole	1	43212986	A	G	2.14256e-05
whole	3	1388068	C	T	0.00018067		whole	1	43213031	A	G	1.25218e-05
whole	3	1394054	A	G	0.00033726		whole	1	43230640	T	C	4.24277e-06
whole	3	1493982	A	T	0.000221887		whole	1	43264905	C	G	5.39276e-05
whole	3	1514985	G	A	0.000662778		whole	1	43287290	T	G	2.78298e-06
whole	3	2533512	A	G	0.000573453		whole	1	43414861	A	T	1.65284e-05
whole	3	2800369	G	T	0.000320138		whole	1	43466372	T	C	0.000781664
whole	3	33665078	C	G	0.000940627		whole	1	43560169	C	T	0.00095753
whole	4	11703229	G	A	0.00066526		whole	2	842329	T	G	0.000319507
whole	4	11703239	A	G	0.0004232		whole	2	6397136	G	A	0.000768838
whole	4	16177563	T	C	0.000824034		whole	2	8591863	G	T	0.00094554
whole	4	16185795	A	T	0.000238034		whole	2	8592028	A	G	0.000981273
whole	4	16252175	A	G	0.000407083		whole	2	26600129	A	T	0.000469037
whole	4	22996373	C	T	0.00022933		whole	2	26617405	C	A	0.000283247
whole	4	23847727	A	G	9.22982e-05		whole	2	26617433	T	C	0.000288324
whole	4	24152620	C	T	0.000625461		whole	2	31135386	G	C	0.000454836
whole	5	2071616	G	T	0.00041476		whole	2	37856094	T	A	0.000280985
whole	5	2071710	T	C	0.000728466		whole	3	1987130	G	A	0.000446746
whole	5	2445411	T	A	0.000506797		whole	3	1994025	T	C	0.000390532
whole	5	16557154	A	G	8.62039e-05		whole	3	2052495	T	C	0.00057479
whole	5	25037638	G	A	0.000611978		whole	3	19747346	G	A	0.000411742
whole	6	5455271	A	G	4.15227e-05		whole	4	28748421	T	C	0.000325401
whole	6	5455277	C	T	8.29429e-05		whole	4	33964541	G	A	0.000561844
whole	6	5455316	A	C	4.15227e-05		whole	5	2429263	A	C	0.000362228
whole	6	5455337	T	G	0.000266722		whole	5	2445411	T	A	0.000488591
whole	6	5455372	A	G	4.15227e-05		whole	5	4299965	A	G	8.87838e-05
whole	6	5492428	C	T	4.67939e-05		whole	5	4304705	G	A	9.27581e-05
whole	6	5492486	T	C	9.50313e-05		whole	5	16557154	A	G	1.8989e-05
whole	6	5492648	A	G	0.000111841		whole	6	3443073	A	G	0.00021675
whole	6	7806485	A	C	0.000902887		whole	6	3443123	A	G	0.00021675
whole	6	16629679	T	C	0.000944412		whole	6	3444387	A	G	0.000466868
whole	6	22993446	C	T	0.000829167		whole	6	3510600	T	C	6.8567e-06
whole	6	23444345	C	T	0.000781986		whole	6	3802944	T	A	0.000219144
whole	6	23453239	G	A	0.000690882		whole	6	3802967	G	C	0.000100517
whole	6	27301182	C	T	0.000997145		whole	7	13281434	T	C	0.000194839
whole	6	30153194	T	A	0.000112626		whole	7	13489951	C	T	0.000779458
whole	6	30153224	T	A	0.000239244		whole	7	13490007	T	G	0.000468231
whole	6	30153410	G	T	0.000715166		whole	7	14106550	G	T	0.000211887
whole	7	7458915	G	T	0.000702442		whole	7	14106551	C	T	0.000211887
whole	7	7473966	C	T	0.00088187		whole	7	14106575	C	T	0.000211887
whole	7	7597929	G	A	0.000452073		whole	7	14121181	C	T	0.000604998
whole	7	7598057	G	C	0.000989478		whole	7	14563968	T	C	0.00077505
whole	7	7701561	T	G	0.00070237		whole	8	2230420	C	T	0.000918903
whole	7	7701564	G	A	0.000549287		whole	8	2580662	C	T	0.000477865
whole	7	7701584	C	T	0.000281865		whole	8	2584002	C	T	0.000660425
whole	7	7825903	T	C	0.000525478		whole	8	2584058	C	T	0.000660425
whole	7	7832658	T	C	0.000543853		whole	8	2585356	A	G	7.66798e-05
whole	7	7832704	C	T	0.000417586		whole	8	2585361	C	G	6.61171e-05
whole	7	7832783	C	T	0.000417586		whole	8	2618879	A	G	0.000726846
whole	7	7910715	A	G	0.000609368		whole	8	18794564	T	C	0.000824428
whole	7	7918119	G	T	0.000635302		whole	8	20314269	C	G	0.000654727
whole	7	8518125	G	A	0.00021427		whole	8	20441156	T	C	0.000423807
whole	7	8723456	A	T	0.000554648		whole	8	20535322	T	C	0.000422375
whole	7	14958252	T	C	0.000218152		whole	8	20537115	T	C	0.000176887
whole	7	14966308	T	C	0.000715223		whole	8	20539632	C	T	0.000522147
whole	7	14966312	T	C	0.000715223		whole	8	20543536	T	C	0.000421726
whole	7	23354564	T	A	0.000316068		whole	8	20543674	A	G	0.000421726
whole	8	2584002	C	T	0.000830203		whole	8	20543682	A	G	0.000421726
whole	8	2584058	C	T	0.000830203		whole	9	3619858	C	T	0.000514989
whole	8	2585361	C	G	0.000875561		whole	9	3896394	T	A	0.00055075
whole	8	2603062	C	T	0.000193738		whole	9	4149345	T	A	0.000945331
whole	8	6454395	T	G	0.000111474		whole	9	8087792	G	A	0.000356289
whole	8	6474266	A	G	5.63749e-05		whole	9	19582924	C	T	9.22401e-05
whole	8	6474270	A	G	7.75939e-05		whole	9	19582950	A	G	9.22401e-05
whole	8	6474284	T	C	6.32194e-05		whole	9	19592529	A	C	0.000376343
whole	8	6474355	A	G	0.000393689		whole	9	19594672	C	G	0.000140872
whole	8	6547152	T	A	8.6596e-05		whole	9	19594758	C	T	0.000237237
whole	8	26124008	T	C	0.000243409		whole	9	19629375	C	G	6.83005e-05
whole	8	26131610	C	T	0.000725454		whole	9	19685615	C	T	4.00824e-05
whole	8	26131969	A	G	0.000923969		whole	9	19685982	G	A	0.000507241
whole	8	26132123	C	T	0.000923969		whole	9	19686043	G	A	0.000401385
whole	8	26132128	A	T	0.000923969		whole	9	19686078	G	A	0.000418851
whole	8	26132147	G	A	0.000923969		whole	9	19713004	G	A	0.000154381
whole	8	26132159	A	G	0.000923969		whole	9	19713014	A	G	0.000218367
whole	8	26140129	C	A	1.96889e-05		whole	9	19776322	G	A	0.000169524
whole	8	26168707	A	G	0.000180372		whole	9	19776394	T	A	0.000169524
whole	8	26176256	A	T	0.00091515		whole	9	19776605	G	A	0.000419426
whole	8	26176437	T	C	0.000460844		whole	12	15813626	G	A	0.000128341
whole	8	26176810	C	T	0.000724507		whole	12	15912577	A	G	0.000619789
whole	8	26190170	G	A	0.000181533		whole	12	15949014	G	A	0.000678159
whole	8	26190237	T	C	0.000181533		whole	12	16105600	A	G	0.000223138
whole	9	4561580	G	A	0.00054184		whole	12	16105667	T	C	0.000163987
whole	9	4561629	T	C	0.00054184		whole	12	16105753	G	A	0.000427555
whole	9	4868726	C	T	0.000595918		whole	12	17518935	C	T	0.000900401
whole	9	5277486	C	T	0.000603695		whole	12	22667603	A	G	0.000711357
whole	9	18482205	T	C	0.000295129
whole	9	18634633	A	G	0.000839082
whole	11	1326077	C	T	0.00027807
whole	11	1326256	T	C	0.000505945
whole	11	1670098	A	G	0.00010437
whole	11	1797862	A	C	0.000984514
whole	11	2744623	T	A	0.000573476
whole	11	2744692	T	C	0.000850844
whole	11	9253277	A	G	0.000143403
whole	11	9253294	T	C	6.00073e-05
whole	12	21128254	C	T	0.000137289
whole	12	21128480	C	A	0.000137289
whole	12	21131646	G	A	0.000105767
whole	12	21131699	G	A	0.000105767
whole	12	21131707	T	C	0.000105767
whole	12	21131708	T	C	5.20504e-05
whole	12	21131709	A	G	0.000105767
