# Supplementary material for: QTL mapping and candidate gene analysis of cadmium accumulation in polished rice by genome-wide association study
Source: Sci Rep. 2020 Jul 16;10:11791. doi: 10.1038/s41598-020-68742-4 (PMC7366680; doi:10.1038/s41598-020-68742-4)
Supplement: Supplementary file 4 — Supplementary Table S5. [file 41598_2020_68742_MOESM4_ESM.xlsx]

## Sheet: Sheet1
Table S5. The significant SNPs of Cd accumulation for the indica subgroup
2016							2017
Panel	Chromosome	Position	allele1	allele0	P-value		Panel	Chromosome	Position	allele1	allele0	P-value
Indica	1	1840913	T	A	0.000352718		Indica	1	369863	A	C	0.000582066
Indica	1	7426674	A	G	0.00081118		Indica	1	9595068	T	G	0.000918461
Indica	2	19009330	A	G	0.000791711		Indica	1	15345623	G	C	0.000801126
Indica	2	19009363	A	G	0.000742726		Indica	1	15345637	T	C	0.000801126
Indica	2	28740422	A	T	0.000374164		Indica	1	42846766	C	A	0.000201607
Indica	3	1156010	A	G	0.000523918		Indica	1	42880408	G	A	2.20878e-05
Indica	3	1185221	C	T	0.000690203		Indica	1	43206609	T	C	1.44198e-05
Indica	3	1345481	G	C	0.000202327		Indica	1	43211832	C	T	0.000560518
Indica	3	1379311	C	T	7.76799e-05		Indica	1	43211901	T	C	2.88256e-05
Indica	3	1388068	C	T	2.98634e-05		Indica	1	43212986	A	G	1.98678e-05
Indica	3	1394054	A	G	0.000217215		Indica	1	43213031	A	G	1.98678e-05
Indica	3	1493982	A	T	0.00016114		Indica	1	43230628	G	A	0.000151677
Indica	3	1514985	G	A	0.00046498		Indica	1	43230640	T	C	1.15772e-05
Indica	3	2800369	G	T	0.000304744		Indica	1	43230645	G	A	0.000185853
Indica	4	8298971	G	A	0.000590375		Indica	1	43230680	G	A	0.000185853
Indica	4	16185795	A	T	0.000730833		Indica	1	43240139	G	A	0.000302602
Indica	4	23402500	A	G	0.00077728		Indica	1	43264905	C	G	9.31896e-05
Indica	4	23847727	A	G	0.00093169		Indica	1	43287290	T	G	1.25439e-05
Indica	6	5455271	A	G	8.49144e-05		Indica	1	43302890	G	A	0.000767666
Indica	6	5455277	C	T	8.49144e-05		Indica	1	43414861	A	T	5.64632e-05
Indica	6	5455316	A	C	8.49144e-05		Indica	1	43526693	T	C	0.000431537
Indica	6	5455337	T	G	0.000261447		Indica	1	43560169	C	T	0.000880594
Indica	6	5455372	A	G	8.49144e-05		Indica	2	8599104	T	C	0.00068502
Indica	6	5492428	C	T	8.31341e-05		Indica	2	13256352	G	T	9.81286e-06
Indica	6	5492486	T	C	0.000157503		Indica	2	26600129	A	T	0.000973839
Indica	6	5492648	A	G	0.000168115		Indica	2	26617405	C	A	0.000780769
Indica	6	27301108	G	A	0.000720061		Indica	2	26617433	T	C	0.000771494
Indica	6	27301128	G	C	0.000720061		Indica	2	31135386	G	C	0.00060399
Indica	6	27301182	C	T	0.000639464		Indica	2	37856094	T	A	0.000328634
Indica	6	30153194	T	A	0.000989994		Indica	3	1987130	G	A	0.000813673
Indica	6	30161158	G	T	0.000890022		Indica	3	1994025	T	C	0.000442102
Indica	7	7274454	C	T	0.000211834		Indica	3	2052495	T	C	0.000491614
Indica	7	7356164	A	G	0.000418309		Indica	3	22729504	C	T	0.00027873
Indica	7	7356186	G	T	0.000418309		Indica	3	22729511	T	G	0.000528645
Indica	7	7356205	T	C	0.000418309		Indica	3	22729762	C	T	0.000256174
Indica	7	7356346	C	G	0.000856805		Indica	4	28748421	T	C	0.000575075
Indica	7	7458720	C	A	0.000858667		Indica	5	2429263	A	C	0.000964751
Indica	7	7458870	C	T	0.000858667		Indica	5	4299965	A	G	0.000107714
Indica	7	7458915	G	T	0.00030664		Indica	5	4304705	G	A	7.73062e-05
Indica	7	7481649	G	A	0.000982968		Indica	5	9918031	A	C	0.00070856
Indica	7	7597929	G	A	0.000489617		Indica	5	9942639	T	C	0.00049358
Indica	7	7598057	G	C	0.000923457		Indica	5	20260463	G	T	0.000911476
Indica	7	7651829	C	T	0.000923457		Indica	6	3443073	A	G	0.000142619
Indica	7	7701584	C	T	0.000115104		Indica	6	3443123	A	G	0.000142619
Indica	7	7832658	T	C	0.000409856		Indica	6	3444387	A	G	0.000183639
Indica	7	7832704	C	T	0.00046124		Indica	6	3510600	T	C	6.39448e-06
Indica	7	7832783	C	T	0.00046124		Indica	6	3527296	T	C	1.76979e-06
Indica	7	8389190	G	A	0.000124885		Indica	6	19099003	T	G	0.000935881
Indica	7	8501513	C	T	0.000430151		Indica	7	940396	A	G	9.70041e-05
Indica	7	8518125	G	A	5.31058e-05		Indica	7	12821874	T	A	0.000665163
Indica	7	14958252	T	C	0.000362139		Indica	7	12829575	T	C	0.000371426
Indica	7	21544802	A	G	0.000175429		Indica	7	12829596	T	C	0.000371426
Indica	7	23354564	T	A	0.000733413		Indica	7	12829651	A	T	0.000371426
Indica	8	2603062	C	T	0.000543807		Indica	7	12829811	G	A	0.000371426
Indica	8	6429730	C	A	4.87497e-05		Indica	7	13281434	T	C	0.000239485
Indica	8	6454395	T	G	0.000111726		Indica	7	13283367	A	C	0.000398978
Indica	8	6474266	A	G	6.34974e-05		Indica	7	13408126	A	G	0.00071117
Indica	8	6474270	A	G	0.000148354		Indica	7	13489951	C	T	0.000808936
Indica	8	6474284	T	C	6.97716e-05		Indica	7	13490007	T	G	0.000487272
Indica	8	6474355	A	G	0.000388826		Indica	7	14539156	G	A	0.000889458
Indica	8	6547152	T	A	9.45275e-05		Indica	8	2584002	C	T	0.000903179
Indica	8	15656285	A	T	0.00040956		Indica	8	2584058	C	T	0.000903179
Indica	8	26140129	C	A	0.000174159		Indica	8	2585356	A	G	0.000131685
Indica	9	4561580	G	A	0.000541886		Indica	8	2585361	C	G	0.000114294
Indica	9	4561629	T	C	0.000541886		Indica	8	2615177	T	C	0.000886204
Indica	9	4751777	G	A	0.000743091		Indica	8	2615207	G	A	0.000886204
Indica	9	5277486	C	T	0.000870485		Indica	8	3457669	G	A	0.000657493
Indica	11	1326077	C	T	0.00087711		Indica	8	20537115	T	C	0.000472657
Indica	11	1477643	C	T	0.000219994		Indica	9	3896394	T	A	0.000695725
Indica	11	1670098	A	G	0.000365467		Indica	9	7905989	A	G	0.000834401
Indica	11	9253277	A	G	0.000772908		Indica	9	8087792	G	A	0.00065401
Indica	11	9253294	T	C	0.000494092		Indica	9	19582924	C	T	0.000524873
Indica	12	8343726	A	G	0.000421742		Indica	9	19582950	A	G	0.000524873
Indica	12	21128254	C	T	0.000740704		Indica	9	19594672	C	G	0.000701089
Indica	12	21128480	C	A	0.000740704		Indica	9	19629375	C	G	0.000145949
Indica	12	21131646	G	A	0.000581367		Indica	9	19685615	C	T	0.000154991
Indica	12	21131699	G	A	0.000581367		Indica	9	19685682	T	A	0.000909422
Indica	12	21131707	T	C	0.000581367		Indica	9	19685982	G	A	0.000936945
Indica	12	21131708	T	C	0.000330034		Indica	9	19686043	G	A	0.000743441
Indica	12	21131709	A	G	0.000581367		Indica	9	19686078	G	A	0.000780874
							Indica	9	19713004	G	A	0.000615598
							Indica	9	19713014	A	G	0.000807056
							Indica	9	19776322	G	A	0.000154667
							Indica	9	19776394	T	A	0.000154667
							Indica	9	19776605	G	A	0.00044038
							Indica	10	8335811	G	A	0.000780568
							Indica	10	8335961	C	T	0.000780568
							Indica	11	10093676	C	A	2.00152e-05
							Indica	12	15813626	G	A	0.000135752
							Indica	12	16105600	A	G	0.000280322
							Indica	12	16105667	T	C	0.000280322
							Indica	12	16105753	G	A	0.000535994
							Indica	12	22667603	A	G	0.000504449
